# Supplementary material for: Discovery of APL-1030, a Novel, High-Affinity Nanofitin Inhibitor of C3-Mediated Complement Activation
Source: Biomolecules. 2022 Mar 11;12(3):432. doi: 10.3390/biom12030432 (PMC8946527; doi:10.3390/biom12030432)
Supplement: Supplementary file 1 [file biomolecules-12-00432-s001.zip]

Archive with 1 entries (1 files):
- biomolecules-1530527-supplementary.pdf
